# Supplementary material for: Mediating Effect of Physical Activity in the Association between Low 25-Hydroxyvitamin D and Frailty Trajectories: The English Longitudinal Study of Ageing
Source: Nutrients. 2022 May 30;14(11):2292. doi: 10.3390/nu14112292 (PMC9183055; doi:10.3390/nu14112292)
Supplement: Supplementary file 1 [file nutrients-14-02292-s001.zip]

Archive with 1 entries (1 files):
- nutrients-1749434-supplementary.pdf
